# Supplementary material for: Poly(oligoethylene glycol methylether methacrylate-co-methyl methacrylate) Aggregates as Nanocarriers for Curcumin and Quercetin
Source: Polymers (Basel). 2025 Feb 27;17(5):635. doi: 10.3390/polym17050635 (PMC11902823; doi:10.3390/polym17050635)
Supplement: Supplementary file 1 [file polymers-17-00635-s001.zip]

Archive with 1 entries (1 files):
- polymers-3477634-supplementary.pdf
